# Supplementary material for: Downregulation of IL-8 and IL-10 by the Activation of Ca2+-Activated K+ Channel KCa3.1 in THP-1-Derived M2 Macrophages
Source: Int J Mol Sci. 2022 Aug 3;23(15):8603. doi: 10.3390/ijms23158603 (PMC9368915; doi:10.3390/ijms23158603)
Supplement: Supplementary file 1 [file ijms-23-08603-s001.zip]

Archive with 1 entries (1 files):
- ijms-1851898-supplementary.pdf
